# Supplementary material for: Combined protein and nucleic acid imaging reveals virus-dependent B cell and macrophage immunosuppression of tissue microenvironments
Source: Immunity. 2022 Jun 14;55(6):1118–1134.e8. doi: 10.1016/j.immuni.2022.03.020 (PMC9220319; doi:10.1016/j.immuni.2022.03.020)
Supplement: Table S1. Animal information, related to Figures 1, 2, 3, 4, 5, 6, and 7 [file mmc2.xlsx]

## Sheet: Sheet1
Point Number	Animal	Age at Nx	Animal ID	Sex	# Cells Acquired	Tissue	Area Assayed	Tissue Type	pVL at Necropsy (copies/mL)	CD4 count at Necropsy (count/ul)	Status	Comments
1	34675	4yr 315d	1	Male	20426	LN	1.2mm x 1.2mm	MES LN	13000000	N/D	SIVpos (wk 16 p.i.) SIVmac239X (chronic infection)
2	34675	4yr 315d	1	Male	19105	LN	1.2mm x 1.2mm	MES LN	13000000	N/D	SIVpos (wk 16 p.i.) SIVmac239X (chronic infection)
3	34675	4yr 315d	1	Male	16797	LN	1.2mm x 1.2mm	MES LN	13000000	N/D	SIVpos (wk 16 p.i.) SIVmac239X (chronic infection)
4	34622	4yr 341d	2	Male	17506	LN	1.2mm x 1.2mm	MES LN	210000	170	SIVpos (Wk 19 p.i.) +aCD21 SIVmac239X (chronic infection)	Wk 8 post 1st dose of aCD21; 0.6 μg/ml of aCD21 in plasma, ADA reached peak the week before; receptor occupancy was 98.5% in blood B cells
5	34622	4yr 341d	2	Male	16298	LN	1.2mm x 1.2mm	MES LN	210000	170	SIVpos (Wk 19 p.i.) +aCD21 SIVmac239X (chronic infection)	Wk 8 post 1st dose of aCD21; 0.6 μg/ml of aCD21 in plasma, ADA reached peak the week before; receptor occupancy was 98.5% in blood B cells
6	34622	4yr 341d	2	Male	14652	LN	1.2mm x 1.2mm	MES LN	210000	170	SIVpos (Wk 19 p.i.) +aCD21 SIVmac239X (chronic infection)	Wk 8 post 1st dose of aCD21; 0.6 μg/ml of aCD21 in plasma, ADA reached peak the week before; receptor occupancy was 98.5% in blood B cells
7	33098	5yr 142d	3	Male	22643	LN1	1.2mm x 1.2mm	MES LN	11000000	316	SIVpos (SIVmac251) (Day 227 p.i.) (chronic infection)
8	33098	5yr 142d	3	Male	22270	LN1	1.2mm x 1.2mm	MES LN	11000000	316	SIVpos (SIVmac251) (Day 227 p.i.) (chronic infection)
9	33098	5yr 142d	3	Male	22283	LN1	1.2mm x 1.2mm	MES LN	11000000	316	SIVpos (SIVmac251) (Day 227 p.i.) (chronic infection)
10	33098	5yr 142d	3	Male	20417	LN2	1.2mm x 1.2mm	MES LN	11000000	316	SIVpos (SIVmac251) (Day 227 p.i.) (chronic infection)
11	33098	5yr 142d	3	Male	17774	LN2	1.2mm x 1.2mm	MES LN	11000000	316	SIVpos (SIVmac251) (Day 227 p.i.) (chronic infection)
12	33098	5yr 142d	3	Male	19624	LN2	1.2mm x 1.2mm	MES LN	11000000	316	SIVpos (SIVmac251) (Day 227 p.i.) (chronic infection)
13	RHCF4T	10yr	4	Male	70262	LN	2mm x 2mm	lng LN	95000	273	SIVpos (Day 13 p.i.) SIVmac239 (acute infection)
14	A7E033A	5yr 7mth	5	Female	24732	LN	1.2mm x 1.2mm	ING LN	N/A	N/D	SIVneg (no treatment)
15	A7E033A	5yr 7mth	5	Female	28455	LN	1.2mm x 1.2mm	ING LN	N/A	N/D	SIVneg (no treatment)
16	A7E033A	5yr 7mth	5	Female	30054	LN	1.2mm x 1.2mm	ING LN	N/A	N/D	SIVneg (no treatment)
17	32578	6 yr 108d	6	Male	20231	LN1	1.2mm x 1.2mm	MES LN	N/A	2712	SIVneg (no treatment)
18	32578	6 yr 108d	6	Male	22911	LN1	1.2mm x 1.2mm	MES LN	N/A	2712	SIVneg (no treatment)
19	32578	6 yr 108d	6	Male	20350	LN2	1.2mm x 1.2mm	MES LN	N/A	2712	SIVneg (no treatment)
20	32578	6 yr 108d	6	Male	24762	LN2	1.2mm x 1.2mm	MES LN	N/A	2712	SIVneg (no treatment)
Additional Notes
pVL ( plasma viral load) = copies of SIV gag RNA/ml of plasma from qPCR with a limit of detection at 50 copies/ml
SIVmac239X reference: (https://pubmed.ncbi.nlm.nih.gov/24807714/)
