# Supplementary material for: Combined protein and nucleic acid imaging reveals virus-dependent B cell and macrophage immunosuppression of tissue microenvironments
Source: Immunity. 2022 Jun 14;55(6):1118–1134.e8. doi: 10.1016/j.immuni.2022.03.020 (PMC9220319; doi:10.1016/j.immuni.2022.03.020)
Supplement: Table S2. MIBI antibody information, related to Figures 1, 2, 3, 4, 5, 6, and 7 [file mmc3.xlsx]

## Sheet: Supplementary Table 2
Target	Clone	Mass	Element	Titer (ug/ml)
dsDNA	35I9 DNA	89	Y	2
Vimentin	D21H3	113	In	1
Histone H3	D1H2	115	In	2
CD16	D1N9L	139	La	1
SMA	D4K9N	140	Ce	0.33
CD209 (DC-SIGN)	551186	141	Pr	0.33
NFkB-p100 (pS865)	ab31474	142	Nd	2
CD4	EPR6855	143	Nd	1.5
CD56	MRQ-42	145	Nd	0.6
FoxP3	236A/E7	146	Nd	4
Granzyme B	EPR20129-127	148	Nd	1
Biotin	1D4-C5	149	Sm	5
CD21 (CR2)	SP186	150	Nd	0.19
Ki-67	8D5	151	Eu	0.25
Pax-5	D7H5X	153	Eu	0.5
CD138	EPR6454	154	Sm	4
CD163	EDHu-1	155	Gd	1
CD68	D4B9C	156	Gd	0.5
FoxO1	C29H4	157	Gd	1
CD3	MRQ-39	159	Gd	1
CD20	SP32	164	Dy	1
Lamin A+C	EPR4100	165	Ho	1
MPO	AF3667	166	Er	1
HLA-DR	EPR3692	167	Er	0.6
IL10	4A7-25-17	168	Er	0.5
CD169 (Sialoadhesin)	SP213	169	Tm	1
CD8a	D8A8Y	170	Er	1
Pan-Keratin	AE1/AE3	171	Yb	2.5
CD11b	EPR1344	172	Yb	1
CD36	D8L9T	173	Yb	1
Digoxigenin (DIG)	21H8	174	Yb	4
CD45	D9M8I + 2B11 + PD7/26	176	Yb	1
